# Supplementary material for: Facile access to benzofuran derivatives through radical reactions with heteroatom-centered super-electron-donors
Source: Nat Commun. 2023 Nov 15;14:7381. doi: 10.1038/s41467-023-43198-y (PMC10651860; doi:10.1038/s41467-023-43198-y)
Supplement: Supplementary file 3 — Supplementary Data 1 [file 41467_2023_43198_MOESM3_ESM.xlsx]

## Sheet: Sheet1
Cartesian coordinates of station points
1a (G = -433.382012 a.u.)
C	2.80145	-1.71889	-0.112726
C	2.45179	-0.548815	-0.776854
C	1.13635	-0.09377	-0.740895
C	0.17309	-0.806182	-0.029628
C	0.520056	-1.97896	0.635418
C	1.83584	-2.43288	0.593185
H	3.8261	-2.07229	-0.147344
H	3.18058	0.028963	-1.33549
H	-0.23326	-2.53478	1.1823
H	2.10096	-3.34742	1.11227
I	-1.82583	-0.110422	0.024711
O	0.803386	1.04198	-1.44246
C	0.927513	2.23333	-0.751402
H	0.652182	3.07539	-1.37565
C	1.31634	2.36146	0.491556
C	1.68982	2.51799	1.73301
H	2.73468	2.65912	1.99858
H	0.966871	2.5078	2.54534
LDA (G = -299.080723 a.u.)
N	-2.4e-05	0.590801	-6.4e-05
C	-1.18975	-0.192754	0.24024
C	-1.55017	-1.16484	-0.897848
C	-2.37391	0.745476	0.478848
H	-1.10581	-0.818143	1.15633
H	-0.770327	-1.91791	-1.04788
H	-2.4877	-1.69363	-0.69163
H	-1.66281	-0.606643	-1.83563
H	-2.1605	1.43226	1.30619
H	-2.56869	1.33956	-0.423568
H	-3.289	0.196731	0.723599
C	1.18959	-0.19298	-0.240233
C	1.55005	-1.16464	0.898204
C	2.37383	0.745048	-0.479349
H	1.10547	-0.818696	-1.15607
H	0.770048	-1.91743	1.04877
H	2.48741	-1.69376	0.69203
H	1.66305	-0.606035	1.8357
H	2.1605	1.43145	-1.30703
H	2.56866	1.33957	0.422775
H	3.28889	0.19613	-0.723799
Li	0.001021	2.4497	0.000494
HPPh2 (G = -804.868267 a.u.)
P	-0.052428	-1.71989	-0.222632
H	0.016806	-1.8404	-1.63271
C	-1.4319	-0.492138	-0.133095
C	-2.62497	-0.890284	0.475705
C	-1.33089	0.806897	-0.644809
C	-3.70526	-0.012231	0.562193
H	-2.70907	-1.89254	0.887101
C	-2.40588	1.68502	-0.55534
H	-0.403039	1.13161	-1.10854
C	-3.59599	1.27567	0.047306
H	-4.62669	-0.333897	1.0369
H	-2.31713	2.69011	-0.955413
H	-4.43318	1.96271	0.117636
C	1.41025	-0.620476	-0.043661
C	2.21482	-0.250245	-1.1263
C	1.74453	-0.158356	1.23586
C	3.32995	0.564081	-0.933903
H	1.9688	-0.596002	-2.12646
C	2.8493	0.665339	1.42603
H	1.13334	-0.443568	2.08871
C	3.64697	1.02574	0.340645
H	3.94612	0.842167	-1.78304
H	3.09243	1.02098	2.42218
H	4.51249	1.66315	0.489337
HNiPr2 (G = -292.116345 a.u.)
N	-0.0147	-0.660826	-0.074496
H	0.147377	-1.33001	0.67829
C	-1.22478	0.098991	0.252829
C	-2.3686	-0.893325	0.437076
C	-1.54819	1.09135	-0.860484
H	-1.11339	0.666708	1.19332
H	-2.13656	-1.61821	1.22406
H	-3.29085	-0.376212	0.715155
H	-2.5398	-1.443	-0.493405
H	-0.798434	1.88386	-0.936688
H	-1.594	0.567466	-1.82088
H	-2.51567	1.56534	-0.674078
C	1.21974	0.110535	-0.256029
C	2.35861	-0.874762	-0.500597
C	1.55784	1.05243	0.904066
H	1.09398	0.712408	-1.16501
H	2.11312	-1.54672	-1.32632
H	3.28769	-0.349322	-0.735768
H	2.53443	-1.4823	0.395223
H	0.791199	1.81961	1.0449
H	1.64638	0.484195	1.83756
H	2.50976	1.56064	0.723949
LiPPh2 (G = -811.854982 a.u.)
P	0.005825	1.54013	-0.355882
C	1.44723	0.42053	-0.111477
C	2.68245	0.816813	-0.659992
C	1.44244	-0.769102	0.642312
C	3.8447	0.077132	-0.462718
H	2.72399	1.72079	-1.26412
C	2.59955	-1.52151	0.823686
H	0.513792	-1.11146	1.09132
C	3.81222	-1.10458	0.275925
H	4.77761	0.417103	-0.903774
H	2.55397	-2.43823	1.40538
H	4.71352	-1.69179	0.418815
C	-1.44989	0.431564	-0.166853
C	-2.64628	0.956816	0.355971
C	-1.49351	-0.895923	-0.633543
C	-3.81568	0.203794	0.41794
H	-2.65944	1.98359	0.718055
C	-2.65484	-1.65841	-0.555049
H	-0.599828	-1.33436	-1.06964
C	-3.8273	-1.11564	-0.029857
H	-4.71884	0.647573	0.827526
H	-2.64752	-2.68163	-0.920387
H	-4.73352	-1.70988	0.026718
Li	0.11412	2.68247	1.87676
LiI (G = -19.01252 a.u.)
I	0	0	0.147811
Li	0	0	-2.61132
TS1 (G = -1103.932080 a.u.; Imaginary Frequency: -446.46)
N	-1.99468	-1.38176	-0.137439
C	-3.19982	-0.567471	-0.175214
C	-4.4743	-1.31211	0.254474
C	-3.39773	-0.019959	-1.58991
H	-3.12293	0.311415	0.495571
H	-4.40589	-1.68186	1.28094
H	-5.35203	-0.658607	0.195443
H	-4.64131	-2.1725	-0.405584
H	-2.51659	0.533156	-1.9309
H	-3.57789	-0.843443	-2.29517
H	-4.26327	0.647639	-1.64292
C	-1.59804	-1.77926	1.20843
C	-1.12041	-0.607628	2.08399
C	-0.48461	-2.82588	1.13147
H	-2.43978	-2.25501	1.74685
H	-1.89217	0.160181	2.19565
H	-0.847334	-0.951618	3.08782
H	-0.241707	-0.137047	1.62833
H	-0.818484	-3.71815	0.587033
H	0.392516	-2.41145	0.62137
H	-0.169877	-3.14641	2.12973
Li	-1.59987	-2.50226	-1.65797
P	0.434444	0.301123	-1.44576
H	-0.740027	-0.442156	-0.728975
C	1.83591	-0.598796	-0.661949
C	2.32867	-1.72988	-1.32998
C	2.37853	-0.290504	0.594098
C	3.29953	-2.54535	-0.752107
H	1.94933	-1.9712	-2.32107
C	3.35973	-1.09564	1.16662
H	2.0245	0.58519	1.13062
C	3.81865	-2.23182	0.501911
H	3.65945	-3.41863	-1.2879
H	3.76157	-0.838432	2.14218
H	4.57907	-2.86077	0.95336
C	0.407622	1.89203	-0.528168
C	-0.770628	2.34134	0.08126
C	1.53211	2.73034	-0.494066
C	-0.827631	3.58972	0.698893
H	-1.64791	1.70004	0.078739
C	1.48339	3.96828	0.13935
H	2.4569	2.40256	-0.963133
C	0.299827	4.40578	0.733954
H	-1.75251	3.91816	1.1634
H	2.36802	4.59752	0.161406
H	0.259289	5.37468	1.22126
M1 (G = -1245.219963 a.u.)
C	-2.03005	2.49275	2.04976
C	-1.70808	2.34946	0.704907
C	-1.82067	1.1036	0.100173
C	-2.27781	0.004606	0.820446
C	-2.59837	0.147369	2.16697
C	-2.47167	1.39181	2.77889
H	-1.93156	3.46163	2.52595
H	-1.36277	3.18874	0.110448
H	-2.94008	-0.709549	2.7361
H	-2.71779	1.49466	3.82989
I	-2.4459	-1.88879	-0.105151
O	-1.43997	0.975703	-1.23137
C	-2.44127	1.21665	-2.17555
H	-2.04914	1.16927	-3.1842
C	-3.69008	1.46603	-1.88632
C	-4.94478	1.71322	-1.62668
H	-5.30282	2.72885	-1.4802
H	-5.66975	0.907577	-1.54311
P	1.60109	-0.001789	0.53318
C	2.77082	-1.37767	0.175364
C	2.49813	-2.62763	0.766367
C	3.86818	-1.3229	-0.706214
C	3.26707	-3.75429	0.491294
H	1.66616	-2.70852	1.46336
C	4.64935	-2.44503	-0.96963
H	4.11387	-0.383115	-1.19357
C	4.35586	-3.67211	-0.37598
H	3.02276	-4.69921	0.968813
H	5.491	-2.36051	-1.65193
H	4.96543	-4.54578	-0.582699
C	2.57824	1.5092	0.144407
C	1.908	2.63377	-0.37409
C	3.94563	1.67066	0.438536
C	2.55901	3.84552	-0.590746
H	0.847728	2.55095	-0.609576
C	4.60533	2.87338	0.203954
H	4.49837	0.83608	0.861789
C	3.91823	3.97282	-0.310936
H	2.00384	4.69004	-0.989867
H	5.66319	2.95699	0.437483
H	4.43304	4.91143	-0.488648
Li	0.252757	-0.103287	-1.57778
TS2 (G = -1245.196966 a.u.; Imaginary Frequency: -13.01)
C	-1.57933	2.67444	-1.5881
C	-0.487772	3.33718	-1.03357
C	0.738905	2.67204	-0.926831
C	0.810346	1.37471	-1.38911
C	-0.246005	0.689679	-1.94653
C	-1.47012	1.3579	-2.04302
H	-2.53161	3.18975	-1.65916
H	-0.563963	4.35913	-0.674766
H	-0.13574	-0.340106	-2.27422
H	-2.33439	0.844844	-2.45113
I	2.06673	-2.39167	-0.422244
O	1.76249	3.33892	-0.312123
C	3.03116	2.80818	-0.345581
H	3.66834	3.29937	0.381497
C	3.48597	1.87248	-1.14698
C	4.03788	0.97733	-1.92452
H	4.50628	1.26707	-2.862
H	4.01019	-0.082322	-1.67697
P	-1.59005	-1.7328	1.41037
C	-2.74485	-1.05892	0.175091
C	-2.8841	-1.77071	-1.02804
C	-3.59721	0.032353	0.410701
C	-3.84057	-1.40033	-1.96923
H	-2.2338	-2.61943	-1.22529
C	-4.55313	0.401127	-0.53046
H	-3.51912	0.586891	1.34157
C	-4.67984	-0.3146	-1.72122
H	-3.93151	-1.95963	-2.89485
H	-5.20775	1.24359	-0.330572
H	-5.42995	-0.028212	-2.45129
C	-0.882161	-0.2588	2.2079
C	-0.277076	-0.459744	3.46519
C	-0.810316	1.02335	1.6312
C	0.359342	0.583949	4.12937
H	-0.314759	-1.44474	3.92374
C	-0.169139	2.06618	2.2985
H	-1.24792	1.2035	0.653397
C	0.413306	1.85266	3.54867
H	0.807877	0.410272	5.10215
H	-0.121229	3.04634	1.8336
H	0.904667	2.66904	4.06771
Li	1.98553	-0.123026	1.0921
TS2’ (G = -1245.187956 a.u.; Imaginary Frequency: -317.76)
C	-0.709322	1.18331	2.89071
C	-1.33008	1.65341	1.73464
C	-1.32356	0.892518	0.573541
C	-0.666285	-0.345012	0.522498
C	-0.063483	-0.826194	1.69598
C	-0.068681	-0.055545	2.85494
H	-0.727859	1.77391	3.79958
H	-1.82563	2.61973	1.71191
H	0.417886	-1.79886	1.6892
H	0.418021	-0.445513	3.74399
I	-1.75356	-1.96858	-0.700966
O	-1.87532	1.38401	-0.59531
C	-3.23395	1.59646	-0.615778
H	-3.54009	2.06551	-1.54478
C	-4.09428	1.27901	0.319501
C	-4.97825	0.992245	1.23716
H	-5.24054	1.7044	2.01656
H	-5.4768	0.025947	1.26176
P	1.16914	-0.015156	-1.30559
C	2.36213	-0.994746	-0.347566
C	2.17731	-2.39262	-0.33828
C	3.42215	-0.481964	0.419651
C	3.00826	-3.23253	0.395405
H	1.35728	-2.82405	-0.908761
C	4.25389	-1.3239	1.1535
H	3.60684	0.587332	0.434006
C	4.05497	-2.70316	1.14985
H	2.83513	-4.30468	0.380348
H	5.06774	-0.895579	1.73155
H	4.70493	-3.3553	1.72391
C	1.54886	1.72451	-0.924477
C	1.62461	2.67677	-1.95381
C	1.61128	2.18737	0.401226
C	1.77639	4.03204	-1.675
H	1.57121	2.34632	-2.98839
C	1.77441	3.54126	0.682058
H	1.5194	1.47641	1.21846
C	1.85897	4.46983	-0.353756
H	1.838	4.74702	-2.48996
H	1.82081	3.87199	1.7156
H	1.98296	5.52555	-0.134194
Li	0.680889	-0.956253	-3.59839
I + II (G = -1245.199024 a.u.)
C	1.13831	2.96177	-0.817878
C	-0.069545	2.59461	-1.41267
C	-0.904775	1.70549	-0.741188
C	-0.540429	1.24977	0.503532
C	0.642268	1.58978	1.11793
C	1.50212	2.45626	0.431859
H	1.8054	3.63804	-1.34131
H	-0.359585	2.96604	-2.39107
H	0.909589	1.19167	2.09174
H	2.45815	2.72194	0.873808
I	-2.64478	-1.36264	1.46648
O	-2.06611	1.23514	-1.35752
C	-3.20939	2.01074	-1.16152
H	-4.05274	1.61256	-1.71326
C	-3.27025	3.0818	-0.416299
C	-3.37235	4.16056	0.311125
H	-3.18172	5.14508	-0.108275
H	-3.6453	4.10632	1.36158
P	1.76725	-1.94259	0.646022
C	3.09585	-0.704558	0.743693
C	3.37218	-0.185262	2.0212
C	3.89561	-0.283322	-0.331564
C	4.37654	0.757891	2.21009
H	2.77987	-0.515887	2.87141
C	4.90196	0.658412	-0.14181
H	3.73143	-0.696551	-1.32178
C	5.1397	1.18968	1.12544
H	4.56418	1.15573	3.20222
H	5.50682	0.975229	-0.985512
H	5.92303	1.92679	1.26899
C	1.12148	-1.76833	-1.04551
C	0.463487	-2.88649	-1.5916
C	1.14478	-0.579965	-1.79549
C	-0.113759	-2.83113	-2.8573
H	0.416249	-3.81031	-1.02052
C	0.567886	-0.52476	-3.0618
H	1.60731	0.310521	-1.38053
C	-0.058348	-1.64997	-3.60004
H	-0.599391	-3.71073	-3.26759
H	0.599875	0.404119	-3.62354
H	-0.498736	-1.60804	-4.59107
Li	-2.2369	-0.784185	-1.14004
IV (G = -1245.199024 a.u.)
C	1.04178	-0.665712	3.57158
C	1.46545	-1.36886	2.44505
C	0.822549	-1.14258	1.2359
C	-0.220612	-0.217964	1.11009
C	-0.61576	0.481426	2.25089
C	0.00396	0.255853	3.47913
H	1.53964	-0.834811	4.52027
H	2.29585	-2.06381	2.50158
H	-1.41689	1.21063	2.17317
H	-0.318614	0.80525	4.35652
I	3.06474	1.41265	-0.692218
O	1.19981	-1.79621	0.072623
C	1.81482	-3.0347	0.211921
H	1.36831	-3.69062	0.953438
C	2.81701	-3.37468	-0.553797
C	3.80123	-3.74149	-1.32859
H	4.83542	-3.59805	-1.02779
H	3.61654	-4.20176	-2.2957
Li	1.49142	-0.60353	-1.62901
P	-0.939491	0.021572	-0.565405
C	-1.82824	1.61175	-0.353694
C	-3.20867	1.70491	-0.157363
C	-1.05695	2.7812	-0.39449
C	-3.80988	2.95327	-0.001917
H	-3.81632	0.805585	-0.123692
C	-1.65982	4.02382	-0.227644
H	0.019052	2.71273	-0.546415
C	-3.03816	4.11168	-0.034152
H	-4.88274	3.01757	0.148617
H	-1.05413	4.92376	-0.253636
H	-3.50874	5.08162	0.089822
C	-2.29359	-1.2192	-0.593649
C	-2.83688	-1.54769	-1.84188
C	-2.81103	-1.82556	0.555999
C	-3.88679	-2.45688	-1.93898
H	-2.43755	-1.08631	-2.74181
C	-3.85451	-2.74313	0.456283
H	-2.39947	-1.57925	1.53034
C	-4.39479	-3.05777	-0.788907
H	-4.30286	-2.70021	-2.9111
H	-4.24764	-3.2101	1.35354
H	-5.20832	-3.772	-0.863108
TS3 (G = -1226.212407 a.u.; Imaginary Frequency: -310.92)
C	0.624189	2.93624	-0.95515
C	-0.75083	2.79112	-1.13037
C	-1.48117	2.11619	-0.151005
C	-0.830377	1.65644	0.970948
C	0.524746	1.78309	1.17182
C	1.26753	2.43082	0.177794
H	1.20373	3.44075	-1.72109
H	-1.2554	3.15936	-2.01811
H	1.00859	1.38202	2.05807
H	2.34346	2.5272	0.286971
O	-2.81028	1.87554	-0.342223
C	-3.37006	1.00677	0.558126
H	-4.41638	0.830283	0.339472
C	-2.76568	0.42671	1.57271
C	-2.49169	-0.325624	2.62404
H	-2.11335	-1.33786	2.49909
H	-2.5611	0.063681	3.6363
P	0.755759	-1.8424	1.12563
C	2.22082	-1.07398	0.373328
C	3.13726	-0.470049	1.25205
C	2.53266	-1.10456	-0.99573
C	4.30283	0.120538	0.776657
H	2.92423	-0.454805	2.31857
C	3.70013	-0.515537	-1.47039
H	1.85847	-1.59442	-1.69141
C	4.58389	0.105997	-0.589086
H	4.99188	0.591572	1.47043
H	3.92337	-0.545547	-2.53213
H	5.49198	0.567165	-0.96351
C	-0.531235	-1.72834	-0.147396
C	-1.6024	-2.63348	-0.034618
C	-0.600823	-0.732688	-1.137
C	-2.69711	-2.55667	-0.888143
H	-1.5721	-3.40475	0.731891
C	-1.69665	-0.657993	-1.98948
H	0.190714	0.007773	-1.21571
C	-2.74593	-1.56848	-1.87039
H	-3.51196	-3.26635	-0.787128
H	-1.73963	0.129902	-2.73561
H	-3.60135	-1.50328	-2.53518
TS3’ (G = -1226.249010 a.u.; Imaginary Frequency: -518.28)
C	-3.31127	-0.932395	1.55578
C	-3.28125	-1.44356	0.271859
C	-2.03619	-1.61155	-0.335962
C	-0.785132	-1.21008	0.237637
C	-0.884794	-0.755706	1.60224
C	-2.10015	-0.633839	2.22838
H	-4.25925	-0.809765	2.06735
H	-4.17532	-1.78554	-0.238328
H	0.027478	-0.486252	2.1252
H	-2.13807	-0.284417	3.25513
O	-1.90359	-2.49209	-1.34921
C	-0.720489	-3.15704	-1.26606
H	-0.724406	-4.09296	-1.80822
C	0.171011	-2.754	-0.321742
C	1.43312	-3.02434	0.056225
H	1.73198	-2.93563	1.09669
H	2.20927	-3.26802	-0.662071
P	0.199544	-0.082316	-1.00031
C	1.84295	0.072979	-0.193186
C	2.06461	0.785804	0.995223
C	2.93523	-0.534027	-0.82346
C	3.33761	0.861248	1.5493
H	1.23887	1.30336	1.4747
C	4.21398	-0.454537	-0.272834
H	2.7825	-1.06421	-1.75893
C	4.41395	0.23652	0.917613
H	3.49287	1.41274	2.47095
H	5.04979	-0.929453	-0.776172
H	5.40758	0.299937	1.34956
C	-0.491049	1.59063	-0.625914
C	0.314442	2.71197	-0.877605
C	-1.82304	1.79882	-0.253464
C	-0.192046	4.00039	-0.739822
H	1.35058	2.57792	-1.1759
C	-2.32807	3.09039	-0.112832
H	-2.47774	0.95535	-0.068281
C	-1.51642	4.19513	-0.352303
H	0.451189	4.85297	-0.933611
H	-3.36217	3.22888	0.187012
H	-1.91164	5.19963	-0.241192
II + III (G = -1226.319965 a.u.)
C	-0.401154	2.25936	-2.37115
C	-1.30017	2.57024	-1.35506
C	-0.840137	2.40188	-0.056949
C	0.450524	1.96978	0.258596
C	1.33739	1.65816	-0.774155
C	0.89676	1.80415	-2.08546
H	-0.712904	2.36478	-3.40508
H	-2.31061	2.9066	-1.55672
H	2.33543	1.285	-0.560703
H	1.56488	1.55442	-2.90312
O	-1.57201	2.60424	1.07906
C	-0.752258	2.30552	2.12743
H	-1.18395	2.41967	3.1098
C	0.516091	1.9207	1.71991
C	1.61687	1.5906	2.51599
H	1.54252	1.58409	3.59568
H	2.57296	1.36616	2.06261
P	0.059122	-1.80572	1.47169
C	1.45488	-1.57554	0.334353
C	2.68085	-1.22648	0.930632
C	1.42993	-1.78615	-1.05495
C	3.82603	-1.04241	0.163785
H	2.72676	-1.08829	2.00803
C	2.57596	-1.60216	-1.82147
H	0.509993	-2.09881	-1.53795
C	3.77384	-1.21864	-1.21917
H	4.75873	-0.762797	0.643509
H	2.53504	-1.76355	-2.89413
H	4.6647	-1.07297	-1.82142
C	-1.42327	-1.62965	0.435035
C	-2.5693	-2.3293	0.853515
C	-1.53332	-0.770981	-0.672216
C	-3.77568	-2.19726	0.174843
H	-2.50829	-2.98701	1.71703
C	-2.74356	-0.635367	-1.34471
H	-0.672968	-0.196971	-1.00287
C	-3.86569	-1.35023	-0.928874
H	-4.64617	-2.7532	0.507953
H	-2.80702	0.040195	-2.19246
H	-4.80736	-1.24271	-1.45745
2a (G = -1226.398424 a.u.)
C	-5.04259	-1.31098	0.865376
C	-4.84562	-0.269772	-0.033993
C	-3.56862	-0.151352	-0.567692
C	-2.51248	-1.01429	-0.248803
C	-2.73259	-2.05565	0.661466
C	-4.00083	-2.19086	1.20925
H	-6.02143	-1.44649	1.31298
H	-5.63778	0.41762	-0.307332
H	-1.93018	-2.73507	0.932404
H	-4.19596	-2.98901	1.91761
O	-3.15371	0.792284	-1.45698
C	-1.83251	0.531551	-1.7003
H	-1.33945	1.21144	-2.37978
C	-1.3784	-0.54673	-1.01971
C	0.014324	-1.07696	-0.982709
H	0.009199	-2.16912	-1.06355
H	0.606937	-0.671481	-1.80922
P	0.822209	-0.618637	0.653916
C	2.59524	-0.926846	0.265033
C	3.56935	-0.293005	1.05026
C	3.01228	-1.82447	-0.722769
C	4.9217	-0.539075	0.842686
H	3.26388	0.408552	1.82289
C	4.36913	-2.07722	-0.925656
H	2.28452	-2.33556	-1.34529
C	5.32631	-1.43485	-0.147172
H	5.66137	-0.032468	1.45443
H	4.67449	-2.77569	-1.69831
H	6.38153	-1.62964	-0.308335
C	0.730526	1.21266	0.471194
C	1.51239	1.93044	-0.441698
C	-0.242883	1.89067	1.211
C	1.32396	3.2994	-0.607769
H	2.27387	1.41476	-1.02154
C	-0.43624	3.2609	1.04175
H	-0.858283	1.34003	1.91807
C	0.347978	3.96605	0.13314
H	1.93661	3.84707	-1.31696
H	-1.19701	3.77524	1.62004
H	0.20145	5.03335	0.001664
